# Supplementary material for: Data on novel DNA methylation changes induced by valproic acid in human hepatocytes
Source: Data Brief. 2017 Nov 10;16:161–71. doi: 10.1016/j.dib.2017.11.031 (PMC5702865; doi:10.1016/j.dib.2017.11.031)
Supplement: Supplementary file 1 — Supplementary material [file mmc1.zip]

Archive with 5 entries (5 files):
- de Kok_coi_disclosure.pdf
- Kleinjans_coi_disclosure.pdf
- van Breda_coi_disclosure.pdf
- Wolters_coi_disclosure.pdf
- Claessen_coi_disclosure.pdf
